# Supplementary material for: Additive Potentiation of R334W-CFTR Function by Novel Small Molecules
Source: J Pers Med. 2023 Jan 1;13(1):102. doi: 10.3390/jpm13010102 (PMC9862739; doi:10.3390/jpm13010102)
Supplement: Supplementary file 1 [file jpm-13-00102-s001.zip]

Archive with 1 entries (1 files):
- jpm-2041440-supplementary.pdf
